# Supplementary material for: Can Animals Be the Key to the Development of Tourism: A Case Study of Livestock in Agritourism
Source: Animals (Basel). 2021 Aug 9;11(8):2357. doi: 10.3390/ani11082357 (PMC8388776; doi:10.3390/ani11082357)
Supplement: Supplementary file 1 [file animals-11-02357-s001.zip]

Archive with 1 entries (1 files):
- animals-1331644-supplementary.pdf
